# Supplementary material for: The Impact of Biomaterial Surface Properties on Engineering Neural Tissue for Spinal Cord Regeneration
Source: Int J Mol Sci. 2023 Sep 4;24(17):13642. doi: 10.3390/ijms241713642 (PMC10488158; doi:10.3390/ijms241713642)
Supplement: Supplementary file 1 [file ijms-24-13642-s001.zip]

Archive with 1 entries (1 files):
- ijms-2574225-SI.pdf
